# Supplementary material for: Inactivation of the Anterior Cingulate Reveals Enhanced Reliance on Cortical Networks for Remote Spatial Memory Retrieval after Sequential Memory Processing
Source: PLoS One. 2014 Oct 3;9(10):e108711. doi: 10.1371/journal.pone.0108711 (PMC4184828; doi:10.1371/journal.pone.0108711)
Supplement: Data S1 — Raw data from the water maze probe test for all rats in each of the groups used in the present experiment. To provide an accurate depiction of the search patterns exhibited by the different groups during the probe test, data were examined for the entire 60 second probe test and also parsed into two time bins: from 0–30 seconds and 31–60 seconds. Data in the first three columns show time spent in target quadrant from 0–30 secs (D), 31–60 secs (F) and 0–60 secs (H). Data in the next three columns show time spent in target area (counter; platform region) from 0–30 secs (K), 31–60 secs (M) and 0–60 secs (O). Data in the next three columns show target area crossings from 0–30 secs (R), 31–60 secs (T) and 0–60 secs (V). (XLSX) [file pone.0108711.s001.xlsx]

## Sheet: Sheet1
		0-30 seconds	Target Quad	31-60	Target Quad	0-60	Target Quad		0-30	Target Counter	31-60	TIMCT%01	0-60	Target Counter		0-30	Target Area Crossings	31-60	Target Area Crossings	0-60	Target Area Crossings
WM Only Recent Saline	LER1		36.3		45.3		40.5			9.65		11.7		10.7			3		4		7
	LER5		46		41		43.5			8		9.65		8.8			4		5		9
	LER10		59.3		16.65		38			20		2		11			5		1		6
	LER3		34.65		29.95		32.6			5		3.7		4.3			2		3		5
	LER49		77.95		43.95		61.5			10.65		6.65		9.3			5		2		7
	LER51		51.6		24		37.8			12.35		0.65		6.5			5		1		6
	LER53		63		28.6		46.5			17.65		0		8.8			6		0		6
	LER55		43		35.3		39.8			6.35		2.35		5			3		1		4
	Average		51.475		33.0937		42.525			11.2062		4.5875		8.05			4.125		2.125		6.25
	SEM		5.19299		3.5792		3.07535			1.86735		1.52074		0.888217			0.47949		0.610547		0.526104
WM Only Recent Muscimol	LER9		31.3		21.3		26			4.35		0		2.2			3		0		3
	LER11		42.6		35.65		38.6			5.7		2		3.8			2		1		3
	LER13		38.65		17.3		28			9		0		4.5			3		0		3
	LER15		48.95		68.65		59.1			5.7		7		6.3			4		4		8
	LER57		44.3		52.65		47.8			8.65		8.35		7.8			3		1		4
	LER59		86.3		55.95		71.1			27.65		7.35		17.5			6		4		10
	LER61		87		58		72.6			7.65		11.65		9.7			2		5		7
	LER63		48.65		36.95		42.8			10.65		2.35		6.7			4		1		5
	Average		53.4688		43.3062		48.25			9.91875		4.8375		7.3125			3.375		2		5.375
	SEM		7.51085		6.49863		6.35402			2.63608		1.52818		1.6771			0.460493		0.707107		0.943729
WM/RAM Recent Saline	LER17		32.3		16.3		24.8			8		0		4			3		0		3
	LER19		28.65		20.95		24.8			4.35		0		2.2			2		0		2
	LER21		37		24.6		31.3			7.35		3.65		5.5			2		2		4
	LER23		47.6		20.95		34.3			5.65		2		3.8			2		1		3
	LER33		65.65		63		64.3			19		18		18.5			6		6		12
	LER35		36.95		28		32.5			3		3		3			1		1		2
	LER37		59.3		41.3		50.3			14		8		11			5		3		8
	LER39		54.65		29.95		41.6			8.3		6		7.2			2		2		4
	Average		45.2625		30.6313		37.9875			8.70625		5.08125		6.9			2.875		1.875		4.75
	SEM		4.7952		5.34215		4.80559			1.87734		2.08639		1.93067			0.610547		0.692756		1.23563
WM/RAM Recent Muscimol	LER25		27.95		33.3		30.6			3		1.3		1.8			1		2		3
	LER27		20.3		28.3		24.3			2		0.65		1.3			1		1		2
	LER31		46.65		27.65		37.1			13.65		2.35		8			5		2		7
	LER29		38.95		25.6		31.8			5		2.35		3.7			2		1		3
	LER41		73.3		23.65		49.1			17		0		8.5			3		0		3
	LER43		85		64.95		75			22.3		10.3		16.3			8		4		12
	LER45		47.65		27.3		37.5			4		0		2			2		0		2
	LER47		55.3		10.95		33.8			11.35		0.35		5.8			4		1		5
	Average		49.3875		30.2125		39.9			9.7875		2.1625		5.925			3.25		1.375		4.625
	SEM		7.67663		5.46142		5.61077			2.63586		1.20977		1.77962			0.839855		0.460493		1.20915
WM Only Remote Saline	LER18		24.95		31.3		27.8			8.65		0		4.3			2		0		2
	LER20		38.95		25.6		31.8			8.3		4.65		6.5			3		3		6
	LER22		29.95		26		28			4.65		2.65		3.7			2		1		3
	LER24		30.6		30.95		30.8			5		4		4.5			2		2		4
	LER34		55.3		35.3		45			2		6		4			1		2		3
	LER36		49.6		29.3		39.8			6		2.65		4.3			3		1		4
	LER38		37.3		43.3		40.3			7.65		9.35		8.5			2		2		4
	LER40		45.3		27.95		36.6			2.35		0		1.2			1		0		1
	Average		38.9937		31.2125		35.0125			5.575		3.6625		4.625			2		1.375		3.375
	SEM		3.7093		2.05228		2.24567			0.903713		1.10015		0.752792			0.267261		0.375		0.53243
WM Only Remote Muscimol	LER26		53.95		39.65		46.8			9		7.3		8.2			2		2		4
	LER32		26.95		33.3		30.1			6.35		1.65		4			3		1		4
	LER28		42.95		42.3		42.6			4.35		5.65		5			3		3		6
	LER30		75.3		30.3		53.1			10.65		1.65		6.2			2		1		3
	LER42		41.6		29.6		35.1			3.65		0		1.8			2		0		2
	LER44		64.6		34		49.3			11		3.35		7.2			3		1		4
	LER46		32.6		20.65		26.6			0.65		0		0.3			1		0		1
	LER48		37.6		35.65		36.5			2.65		0		1.3			1		0		1
	Average		46.9438		33.1812		40.0125			6.0375		2.45		4.25			2.125		1		3.125
	SEM		5.82821		2.35256		3.34058			1.36162		0.980707		1.02678			0.295048		0.377964		0.610547
WM/RAM Remote Saline	LER2		59		33.3		46.6			15.65		6.35		11			3		3		6
	LER4		40.95		36.3		38.3			6.35		7.65		7			3		3		6
	LER6		73.95		39.65		56.5			13		5		9			4		2		6
	LER8		57.95		36.6		47.3			6.65		2.65		4.7			2		1		3
	LER50		35.6		40.95		38			2.65		2.35		2.5			2		1		3
	LER54		56.65		40.95		61			11		14.7		10.5			3		4		7
	LER56		59		62.95		30.1			12.35		8.65		1.5			5		5		10
	LER52		23		38		49			2		1		12.8			1		1		2
	Average		50.7625		41.0875		45.85			8.70625		6.04375		7.375			2.875		2.5		5.375
	SEM		5.75797		3.25497		3.59121			1.77594		1.55889		1.46723			0.440677		0.534522		0.924614
WM/RAM Remote Muscimol	LER7		22.3		23.65		23			1.65		2.65		2.2			1		1		2
	LER12		4.65		26.3		15.3			0		4.35		2.2			0		2		2
	LER14		17.65		27.6		22.6			0		3.35		1.7			0		2		2
	LER16		32.3		30.95		31.6			0		1.35		0.7			0		1		1
	LER58		26.65		22.65		24.6			2		0		1			1		0		1
	LER60		35.65		35.3		35.5			3.35		0		1.7			1		0		1
	LER62		36.3		50.95		43.6			2		11.65		6.8			1		4		5
	LER64		27.95		48		37.5			2.65		12.65		7.7			1		4		5
	Average		25.4312		33.175		29.2125			1.45625		4.5		3			0.625		1.75		2.375
	SEM		3.73156		3.83835		3.32219			0.462952		1.75629		0.949436			0.182981		0.559017		0.595744
